# Supplementary material for: In Vitro CO-Releasing and Antioxidant Properties of Sulfonamide-Based CAI-CORMs in a H2O2-Stimulated Human Achilles Tendon-Derived Cell Model
Source: Molecules. 2025 Jan 28;30(3):593. doi: 10.3390/molecules30030593 (PMC11819963; doi:10.3390/molecules30030593)
Supplement: Supplementary file 1 [file molecules-30-00593-s001.zip]

Archive with 1 entries (1 files):
- molecules-3396486-supplementary.pdf
